# Supplementary material for: Genome-wide identification and expression profiling of Alba gene family members in response to abiotic stress in tomato (Solanum lycopersicum L.)
Source: BMC Plant Biol. 2021 Nov 12;21:530. doi: 10.1186/s12870-021-03310-0 (PMC8588595; doi:10.1186/s12870-021-03310-0)
Supplement: Supplementary file 1 — Additional file 1: Figure S1. Schematic representation of the exon-intron distribution of SlAlba gene family. Figure S2. Schematic representation of 15 conserved motifs in Alba proteins from tomato, Arabidopsis, and rice as predicted by Multiple Em for Motif Elicitation (MEME) web server. Figure S3. Chromosome distribution of tomato Alba genes. Figure S4. Gene duplication investigation of Alba genes in the tomato genome. Figure S5. Putative cis-acting elements in the upstream of SlAlba genes. Figure S6. The predicted binding of putative patterner ligands to SlAlba proteins. Figure S7. Overview of conserved motifs of Alba proteins from tomato, Arabidopsis and rice determined using MEME web tool. Figure S8. The top 30 enriched GO terms of co-expressed genes with 6 SlAlba genes. Table S1. List of the Alba amino acid sequences used for phylogenetic investigation. Table S2. The primer sequences used for subcellular localization analysis. Table S3. The primer sequences of SlAlba genes used for qRT-PCR analysis. Table S4. Sequence identity among 8 tomato Alba proteins. Table S5. List of cis-elements in the promoter regions tomato Alba genes. Table S6. Prediction of miRNA target sequences in tomato Alba genes. Table S7. Templates used for 3D structure modelling of SlAlba proteins. Table S8. Secondary structural components in SlAlba proteins. Table S9. Secondary structure prediction for SlAlba proteins by I-TASSER. Table S10. Parameters for 3D structure modelling of SlAlba proteins. Table S11. Subcellular localization of SlAlba proteins predicted by in silico analysis. Table S12. Gene Ontology (GO) annotation for SlAlba proteins. Table S13. Annotated pathways of co-expressed genes. Table S14. Information of samples used for RNA seq analysis. [file 12870_2021_3310_MOESM1_ESM.zip]

Archive with 2 entries (2 files):
- supplementary material.docx
- Table S6, S11 & S13 (supplementary material).docx
